# Supplementary material for: A New Multilocus Sequence Typing Scheme and Its Application for the Characterization of Photobacterium damselae subsp. damselae Associated with Mortality in Cetaceans
Source: Front Microbiol. 2016 Oct 21;7:1656. doi: 10.3389/fmicb.2016.01656 (PMC5073098; doi:10.3389/fmicb.2016.01656)
Supplement: Supplementary file 1 [file Table1.XLS]

## Sheet: Foglio1
Key	ID*	Region of origin	Date of stranding	UME period	Host	Isolate	Source of isolation	Haemolytic phenotype	dly	hly_cr	hly_pl	ST	glpF	gyrB	metG	pnt	pyrC	toxR	CC
1	12005170	Lazio	January-2012	NO	Stenella coeruleoalba	P. d. damselae	Lung	MH	-	+	-	26	8	10	8	7	4	11
47	12017811	Tuscany	March-2012	NO	Tursiops truncatus	P. d. damselae	Brain	SH	-	+	-	12	7	2	3	3	1	4	45
2	13000761	Lazio	January-2013	YES	Stenella spp.	P. d. damselae	Brain	MH	-	+	-	28	1	10	1	1	7	9
3	13002878	Lazio	January-2013	YES	Stenella coeruleoalba	P. d. damselae	Liver	MH	-	+	-	29	2	11	2	2	8	10
4	13003419	Lazio	January-2013	YES	Stenella coeruleoalba	P. d. damselae	Liver	LH	-	-	-	2	7	1	3	3	1	4	45
5	13003579	Lazio	January-2013	YES	Stenella coeruleoalba	P. d. damselae	Spleen	MH	-	+	-	13	7	2	7	3	1	4	45
6	13006897	Lazio	February-2013	YES	Stenella coeruleoalba	P. d. damselae	Brain	MH	-	-	-	2	7	1	3	3	1	4	45
7	13007929	Tuscany	February-2013	YES	Stenella spp.	P. d. damselae	Brain	MH	-	+	-	20	7	7	4	4	2	5
8	13009643	Lazio	February-2013	YES	Stenella coeruleoalba	P. d. damselae	Liver	MH	+	+	+	14	10	9	1	1	19	6
9	13010632	Lazio	February-2013	YES	Stenella coeruleoalba	P. d. damselae	Liver	LH	+	+	-	4	7	1	7	3	5	4	45
10	13010632	Lazio	February-2013	YES	Stenella coeruleoalba	P. d. damselae	Intestine	NH	-	-	-	6	7	2	3	3	1	1	45
11	13011463	Lazio	February-2013	YES	Stenella coeruleoalba	P. d. damselae	Brain	LH	-	-	-	9	9	2	7	3	1	1	45
12	13011826	Lazio	February-2013	YES	Stenella coeruleoalba	P. d. damselae	Spleen	LH	+	-	-	10	7	2	7	3	6	2
13	13011826	Lazio	February-2013	YES	Stenella coeruleoalba	P. d. damselae	Spleen	NH	-	-	-	13	7	2	7	3	1	4	45
14	13011826	Lazio	February-2013	YES	Stenella coeruleoalba	P. d. damselae	Brain	LH	+	-	-	6	7	2	3	3	1	1	45
15	13011826	Lazio	February-2013	YES	Stenella coeruleoalba	P. d. damselae	Lung	SH	-	+	-	6	7	2	3	3	1	1	45
16	13011827	Lazio	February-2013	YES	Stenella coeruleoalba	P. d. damselae	Brain	LH	-	-	-	11	4	2	3	3	5	4
17	13011827	Lazio	February-2013	YES	Stenella coeruleoalba	P. d. damselae	Brain	SH	-	+	-	2	7	1	3	3	1	4	45
18	13011827	Lazio	February-2013	YES	Stenella coeruleoalba	P. d. damselae	Lung	NH	-	-	-	2	7	1	3	3	1	4	45
19	13011851	Lazio	February-2013	YES	Stenella coeruleoalba	P. d. damselae	Spleen	LH	-	-	-	12	7	2	3	3	1	4	45
20	13011852	Lazio	February-2013	YES	Stenella coeruleoalba	P. d. damselae	Brain	LH	-	-	-	7	7	2	7	3	5	1	45
21	13011852	Lazio	February-2013	YES	Stenella coeruleoalba	P. d. damselae	Spleen	LH	+	-	-	11	4	2	3	3	5	4
22	13011852	Lazio	February-2013	YES	Stenella coeruleoalba	P. d. damselae	Lymph node	MH	+	+	+	23	3	9	4	4	7	6
23	13011852	Lazio	February-2013	YES	Stenella coeruleoalba	P. d. damselae	Intracardiac clot	NH	-	-	-	13	7	2	7	3	1	4	45
24	13011960	Lazio	February-2013	YES	Stenella coeruleoalba	P. d. damselae	Brain	LH	+	+	+	18	7	5	1	1	9	3
25	13011960	Lazio	February-2013	YES	Stenella coeruleoalba	P. d. damselae	Brain	NH	-	-	-	3	7	1	7	3	1	4	45
27	13012279	Lazio	February-2013	YES	Stenella coeruleoalba	P. d. damselae	Liver	NH	-	-	-	6	7	2	3	3	1	1	45
28	13012279	Lazio	February-2013	YES	Stenella coeruleoalba	P. d. damselae	Brain	SH	-	+	-	3	7	1	7	3	1	4	45
29	13012279	Lazio	February-2013	YES	Stenella coeruleoalba	P. d. damselae	Liver	LH	+	-	-	1	7	1	9	3	5	1
42	13024647_152	Campania	February-2013	YES	Stenella coeruleoalba	P. d. damselae	Not available	SH	-	+	-	15	4	1	7	3	1	1
43	13024647_165	Campania	February-2013	YES	Stenella coeruleoalba	P. d. damselae	Not available	MH	+	-	-	30	7	13	7	3	11	1
44	13024647_168	Campania	February-2013	YES	Stenella coeruleoalba	P. d. damselae	Not available	LH	+	-	-	8	7	2	7	3	12	1	45
30	13013332	Lazio	March-2013	YES	Stenella coeruleoalba	P. d. damselae	Brain	MH	-	+	-	21	11	8	4	4	10	7
31	13014061	Lazio	March-2013	YES	Stenella coeruleoalba	P. d. damselae	Brain	MH	-	+	-	24	12	9	1	8	4	8
32	13014061	Lazio	March-2013	YES	Stenella coeruleoalba	P. d. damselae	Lymph node	LH	-	-	-	17	7	3	7	3	1	1	45
33	13015126	Lazio	March-2013	YES	Stenella coeruleoalba	P. d. damselae	Intestine	LH	+	-	-	1	7	1	9	3	5	1
34	13015127	Lazio	March-2013	YES	Stenella coeruleoalba	P. d. damselae	Intestine	MH	-	-	-	19	7	6	10	9	1	1
35	13015127	Lazio	March-2013	YES	Stenella coeruleoalba	P. d. damselae	Lung	NH	-	-	-	2	7	1	3	3	1	4	45
36	13017376	Lazio	March-2013	YES	Stenella coeruleoalba	P. d. damselae	Peritoneal fluid	LH	-	-	-	39	13	2	7	3	1	1	45
37	13017376	Lazio	March-2013	YES	Stenella coeruleoalba	P. d. damselae	Peritoneal fluid	MH	-	+	-	3	7	1	7	3	1	4	45
38	13017376	Lazio	March-2013	YES	Stenella coeruleoalba	P. d. damselae	Brain	MH	-	+	-	5	7	1	3	3	1	12	45
39	13019101	Lazio	March-2013	YES	Stenella coeruleoalba	P. d. damselae	Brain	MH	-	+	-	16	6	16	13	10	9	14
40	13017376	Lazio	March-2013	YES	Stenella coeruleoalba	P. d. damselae	Peritoneal fluid	NH	-	-	-	3	7	1	7	3	1	4	45
41	13017376	Lazio	March-2013	YES	Stenella coeruleoalba	P. d. damselae	Brain	NH	-	-	-	2	7	1	3	3	1	4	45
45	13036613	Lazio	June-2013	NO	Tursiops truncatus	P. d. damselae	Spleen	LH	-	-	-	40	7	2	3	3	1	12	45
46	13036613	Lazio	June-2013	NO	Tursiops truncatus	P. d. damselae	Lung	MH	-	+	-	31	14	15	11	5	13	13
49	13057302	Campania	September-2013	NO	Delphinus delphis	P. d. damselae		NH	-	-	-	42	7	6	7	3	1	1	45
50	13055678	Tuscany	September-2013	NO	Stenella spp.	P. d. damselae	Lung	SH	-	+	-	37	15	12	12	2	14	15
51	13058337	Lazio	September-2013	NO	Stenella spp.	P. d. damselae	Spleen	MH	-	+	-	13	7	2	7	3	1	4	45
52	13058337	Lazio	September-2013	NO	Stenella spp.	P. d. damselae	Brain	SH	-	+	-	16	6	16	13	10	9	14
54	13058337	Lazio	September-2013	NO	Stenella spp.	P. d. damselae	Liver	NH	-	+	-	6	7	2	3	3	1	1	45
56	13058002	Tuscany	September-2013	NO	Tursiops truncatus	P. d. damselae	Intracardiac clot	SH	-	+	-	43	7	17	14	11	15	16
57	13058002	Tuscany	September-2013	NO	Tursiops truncatus	P. d. damselae	Brain	SH	-	+	-	32	16	18	6	12	14	17
58	13058002	Tuscany	September-2013	NO	Tursiops truncatus	P. d. damselae	Brain	SH	-	+	-	33	6	19	6	13	16	18
59	13058002	Tuscany	September-2013	NO	Tursiops truncatus	P. d. damselae	Brain	NH	-	-	-	35	17	14	15	14	2	19
60	13055678	Tuscany	September-2013	NO	Stenella spp.	P. d. damselae	Lymph node	MH	-	+	-	37	15	12	12	2	14	15
61	13055678	Tuscany	September-2013	NO	Stenella spp.	P. d. damselae	Lymph node	NH	-	-	-	25	18	9	16	2	17	20
63	13065348	Lazio	October-2013	NO	Caretta caretta	P. d. damselae	Intracardiac clot	MH	-	+	-	38	7	4	17	2	8	21
64	13072252 A	Lazio	November-2013	NO	Caretta caretta	P. d. damselae	Intracardiac clot	MH	-	+	-	36	5	14	5	2	18	22
65	13072252 B	Lazio	November-2013	NO	Caretta caretta	P. d. damselae	Intracardiac clot	SH	-	-	-	34	6	19	6	5	16	22
66	13075632	Tuscany	November-2013	NO	Stenella spp.	P. d. damselae	Intestine	SH	-	+	-	41	7	2	7	6	1	1	45
67	14013359	Tuscany	February-2014	NO	Stenella spp.	P. d. damselae	Lung	LH	-	-	-	44	7	2	7	3	5	4	45
68	14013359	Tuscany	February-2014	NO	Stenella spp.	P. d. damselae	Lymph node	SH	-	+	-	27	3	10	4	4	2	23
69	14033265	Lazio	April-2014	NO	Stenella coeruleoalba	P. d. damselae	Brain	MH	-	-	-	45	7	2	7	3	1	1	45
70	14031005/A	Lazio	April-2014	NO	Stenella coeruleoalba	P. d. damselae	Brain Fluid	SH	-	+	-	47	7	23	4	4	2	23
71	14031005/B	Lazio	April-2014	NO	Stenella coeruleoalba	P. d. damselae	Brain Fluid	SH	-	+	-	2	7	1	3	3	1	4	45
72	14060506	Lazio	August-2014	NO	Tursiops truncatus	P. d. damselae	Intracardiac clot	SH	-	+	-	48	6	22	7	5	21	25
73	14061499		August-2014	NO	Tursiops truncatus	P. d. damselae	Not available	SH	-	+	-	48	6	22	7	5	21	25
76	14067843/1	Abruzzo	September-2014	NO	Physeter macrocephalus	P. d. damselae	Brain	MH	-	+	-	50	21	24	7	5	23	19
77	14067843/3	Abruzzo	September-2014	NO	Physeter macrocephalus	P. d. damselae	Spleen	SH	-	+	-	51	6	21	20	5	13	1
78	14067843/3	Abruzzo	September-2014	NO	Physeter macrocephalus	P. d. damselae	Spleen	NH	-	-	-	41	7	2	7	6	1	1	45
79	14067843/2	Abruzzo	September-2014	NO	Physeter macrocephalus	P. d. damselae	Mesenteric fluid	NH	-	-	-	52	7	2	7	6	1	27	45
80	14067843/2	Abruzzo	September-2014	NO	Physeter macrocephalus	P. d. damselae	Uterus	SH	-	+	-	53	20	4	19	5	22	28
81	ATCC 35083	USA	Not applicable	Not applicable	Carcharhinus plumbeus	P. d. damselae	ATCC	SH	-	+	-	54	16	12	21	17	24	29
82	ATCC 51805	Japan	Not applicable	Not applicable	Labracoglossa argentiventris	P. d. damselae	ATCC	SH	-	+	-	55	11	9	1	4	25	9
83	ATCC 51807	Japan	Not applicable	Not applicable	Sardinops melanostictus	P. d. damselae	ATCC	SH	+	+	+	49	6	9	1	7	3	8
75	ATCC 33539	USA	Not applicable	Not applicable	Chromis punctipinnis	P. d. damselae	ATCC	MH	+	+	+	22	3	9	18	15	9	24
74	ATCC 51736	Japan	Not applicable	Not applicable	Seriola quinqueradiata	P. d. piscicida	ATCC	NH	-	-	-	46	19	20	6	16	20	26
	Supplementary table 1. Description and characterization (haemolytic phenotype, presence of specific virulence genes and MLST characterization) of the 78 Photobacterium damselae subsp. isolates used in this study. *Each number in the ID column identify a single animal.
