# Supplementary material for: A New Multilocus Sequence Typing Scheme and Its Application for the Characterization of Photobacterium damselae subsp. damselae Associated with Mortality in Cetaceans
Source: Front Microbiol. 2016 Oct 21;7:1656. doi: 10.3389/fmicb.2016.01656 (PMC5073098; doi:10.3389/fmicb.2016.01656)
Supplement: Supplementary file 2 [file Table2.XLS]

## Sheet: Foglio1
Target gene	Primers	Sequences (5'-3')	Annealing Temperatures	Reference
glp	glp-F	tttaaaccctgaaaccacgct	60°C	This study
	glp-R	ccttggtgaataagctggta
gyrB	UP-1	caygcnggnggnaarttyga	60°C	Takahashi et al., 2008.
	UP-2	ccrtcnacrtcngcrtcngtcat
metG	metG-F	aaatcaggtgcgctacaagacg	60°C	This study
	metG-R	ttgccgtcgaaacgtttagcga
pntA	pntA-F	gttatcgtgcggttgttgaag	60°C	This study
	pntA-R	ccaatgattttcacaccatt
pyrC	pyrC-F	ggtgatttgccaaaatgcggtc	55°C	This study
	pyrC-R	taagttcttcttaggtacagat
toxR	TOX-F	ttaaagatccaaccaagtctc	52°C	Takahashi et al., 2008.
	TOX-R	gtygaaatkaggytctgcca
ompU	Omp-F	ttaaagatccaaccaagtctc	52°C	Takahashi et al., 2008.
	Omp-R	gtygaaatkaggytctgcca
	OmpF-cons	agtttacggtaaaacagacgg		This study
dly	Dly-5F	cctatgggacatgaatgg	55°C	Osorio et al., 2000
	Dly-3R	gctctaggctaaatgaatc		Osorio et al., 2000
hlyPl	HlyPl-Fw	gctataaatgaataagaaaa	53°C	Rivas et al., 2014
	HlyPl-Rw	ttgaagctaactcaaaaa		Rivas et al., 2014
hlyCr	HlyCr-Fw	aatgtttctttccgttgggc	57°C	Rivas et al., 2014
	HlyCr-Rw	ccggagttccaccagtaaat		Rivas et al., 2014
Supplementary table 2. Primers and PCR annealing temperatures used in this study.
