# Supplementary material for: A New Multilocus Sequence Typing Scheme and Its Application for the Characterization of Photobacterium damselae subsp. damselae Associated with Mortality in Cetaceans
Source: Front Microbiol. 2016 Oct 21;7:1656. doi: 10.3389/fmicb.2016.01656 (PMC5073098; doi:10.3389/fmicb.2016.01656)
Supplement: Supplementary file 3 [file Table3.XLS]

## Sheet: Foglio2
	UME	non-UME												UME	non-UME
PDD CC45-positive	25	11	36										PDD MH+LH -positive	29	10	39
PDD CC45-negative	17	20	37										PDD MH+LH - negative (i. e. NH+SH)	13	21	34
Total	42	31	73										Total	42	31	73
	LH+MH	SH+NH
CC45	17	19	36
non-CC45	22	15	37
	39	34	73
